# Supplementary material for: Structural Insight of New Butyrylcholinesterase Inhibitors Based on Benzylbenzofuran Scaffold
Source: Pharmaceuticals (Basel). 2022 Mar 2;15(3):304. doi: 10.3390/ph15030304 (PMC8955773; doi:10.3390/ph15030304)
Supplement: Supplementary file 1 [file pharmaceuticals-15-00304-s001.zip]

Archive with 1 entries (1 files):
- pharmaceuticals-1592799-supplementary.pdf
